# Supplementary material for: Digital CXR with computer aided diagnosis versus symptom screen to define presumptive tuberculosis among household contacts and impact on tuberculosis diagnosis
Source: BMC Infect Dis. 2017 Apr 24;17:301. doi: 10.1186/s12879-017-2388-7 (PMC5402643; doi:10.1186/s12879-017-2388-7)
Supplement: Supplementary file 2 — Clinically diagnosed patients with abnormal chest-xray. This file contains details of patients that were clinical diagnosed with TB based on CXR abnormality. It has time to TB diagnosis, comments on CXR abnormality that was observed, symptom screen and TB treatment outcome where available. (XLSX 31 kb) [file 12879_2017_2388_MOESM2_ESM.xlsx]

## Sheet: Sheet1
Patient ID number	Age	Time to treatment from 1st contact with services ( days)	hivresult	Outcome of TB Treatment	HIV test at initiation of TB treatment	cough	fever	Weight loss	Chest pain	Short Breath	Night sweats	cxrcomment	cadscore	diseasesite
1	25-34	3	NEGATIVE	TREATMENT COMPLETED	NEGATIVE	no	no	no	no	no	no	BILTERAL PLEURAL EFFUSION.	82	EXTRA PULMONARY
2	>=35	175	NEGATIVE	TREATMENT COMPLETED	NEGATIVE	no	no	no	no	no	no	CLEAR LUNGS.SECOND CXR BILATERAL HILAR OPACITIES IN THE LOWER LOBE OF THE RT LUN	88	PULMONARY
3	25-34	1	STATUS ALREADY KNOWN N	TREATMENT COMPLETED	NEGATIVE	no	no	no	no	no	no	MINIMUM RT PLEURAL EFFUSION	69	EXTRA PULMONARY
4	<=14	1	NEGATIVE	TREATMENT COMPLETED	NEGATIVE	no	no	no	no	no	no	OPACIFICATION IN THE LT LUNG	95	PULMONARY
5	15-24	1	STATUS ALREADY KNOWN N	TREATMENT COMPLETED	NEGATIVE	yes	no	no	no	no	no	CLEAR LUNGS	88	EXTRA PULMONARY
6	>=35	151	NEGATIVE	TREATMENT COMPLETED	POSITIVE	yes	yes	no	yes	no	no	CLEAR LUNGS.SECOND CXR ABNORMAL 74% CONSISTENT WITH P.T.B	91	PULMONARY
7	>=35	15	STATUS ALREADY KNOWN P	TREATMENT COMPLETED	POSITIVE	yes	yes	yes	yes	no	yes	CONSISTENT WITH P.T.B	91	PULMONARY
8	15-24	2	POSITIVE	TREATMENT COMPLETED	POSITIVE	yes	yes	yes	no	yes	no	OPACITY IN THE RT LUNG	81	PULMONARY
9	>=35	1	POSITIVE	TREATMENT COMPLETED	POSITIVE	yes	yes	no	yes	yes	yes	CONSISTENT WITH P.T.B	95	PULMONARY
10	25-34	2	STATUS ALREADY KNOWN P	TREATMENT COMPLETED	POSITIVE	yes	yes	yes	yes	yes	yes	CONSISTENT WITH P.T.B	95	PULMONARY
11	>=35	1	POSITIVE	TREATMENT COMPLETED	POSITIVE	yes	no	no	yes	no	no	CONSISTENT WITH P.T.B.SECOND CXR NORMAL 35 % CLEAR LUNGS.DONE ON 21/03/2014	95	PULMONARY
12	>=35	1	STATUS ALREADY KNOWN P	TREATMENT COMPLETED	POSITIVE	yes	yes	yes	yes	yes	no	BIRATERAL OPACITIES	95	PULMONARY
